# Supplementary material for: Discovery of New Chemical Tools against Leishmania amazonensis via the MMV Pathogen Box
Source: Pharmaceuticals (Basel). 2021 Nov 24;14(12):1219. doi: 10.3390/ph14121219 (PMC8708704; doi:10.3390/ph14121219)
Supplement: Supplementary file 1 [file pharmaceuticals-14-01219-s001.zip]

Archive with 1 entries (1 files):
- pharmaceuticals-1347528-supplementary.pdf
